# Supplementary material for: Take a stand on your decisions, or take a sit: posture does not affect risk preferences in an economic task
Source: PeerJ. 2014 Jul 17;2:e475. doi: 10.7717/peerj.475 (PMC4106193; doi:10.7717/peerj.475)
Supplement: Data S1 — Individual folders and data files for each of the 13 subjects who participated in the experiment. There are four files within each subject’s folder: one for each financial (FIN) task, including SIT Low, SIT High, STAND Low, and STAND High. The files are named as follows: S_subject ID_FINelevation_posture_trialchoices.dat Each file contains the lottery information presented to the subject on each trial, ordered from Trial 1 through Trial 72, as well as the subject’s choice on that trial. Specifically, the columns in each data file are: probability for Lottery A, reward for Lottery A, probability for Lottery B, reward for Lottery B, and trial choice (A, B, or NaN for no response). [file peerj-02-475-s001.zip]

Archive with 68 entries (52 files):
- RawData/
- RawData/RawData_readme.txt
- __MACOSX/
- __MACOSX/RawData/
- __MACOSX/RawData/._RawData_readme.txt
- RawData/S_CEE_data/
- RawData/S_CEE_data/.DS_Store
- __MACOSX/RawData/S_CEE_data/
- __MACOSX/RawData/S_CEE_data/._.DS_Store
- RawData/S_CEE_data/S_CEE_FINhigh_sit_trialchoices.dat
- RawData/S_CEE_data/S_CEE_FINhigh_stand_trialchoices.dat
- RawData/S_CEE_data/S_CEE_FINlow_sit_trialchoices.dat
- RawData/S_CEE_data/S_CEE_FINlow_stand_trialchoices.dat
- RawData/S_EHF_data/
- RawData/S_EHF_data/S_EHF_FINhigh_sit_trialchoices.dat
- RawData/S_EHF_data/S_EHF_FINhigh_stand_trialchoices.dat
- RawData/S_EHF_data/S_EHF_FINlow_sit_trialchoices.dat
- RawData/S_EHF_data/S_EHF_FINlow_stand_trialchoices.dat
- RawData/S_FBF_data/
- RawData/S_FBF_data/S_FBF_FINhigh_sit_trialchoices.dat
- RawData/S_FBF_data/S_FBF_FINhigh_stand_trialchoices.dat
- RawData/S_FBF_data/S_FBF_FINlow_sit_trialchoices.dat
- RawData/S_FBF_data/S_FBF_FINlow_stand_trialchoices.dat
- RawData/S_FLL_data/
- RawData/S_FLL_data/S_FLL_FINhigh_sit_trialchoices.dat
- RawData/S_FLL_data/S_FLL_FINhigh_stand_trialchoices.dat
- RawData/S_FLL_data/S_FLL_FINlow_sit_trialchoices.dat
- RawData/S_FLL_data/S_FLL_FINlow_stand_trialchoices.dat
- RawData/S_GNM_data/
- RawData/S_GNM_data/S_GNM_FINhigh_sit_trialchoices.dat
- RawData/S_GNM_data/S_GNM_FINhigh_stand_trialchoices.dat
- RawData/S_GNM_data/S_GNM_FINlow_sit_trialchoices.dat
- RawData/S_GNM_data/S_GNM_FINlow_stand_trialchoices.dat
- RawData/S_HQN_data/
- RawData/S_HQN_data/S_HQN_FINhigh_sit_trialchoices.dat
- RawData/S_HQN_data/S_HQN_FINhigh_stand_trialchoices.dat
- RawData/S_HQN_data/S_HQN_FINlow_sit_trialchoices.dat
- RawData/S_HQN_data/S_HQN_FINlow_stand_trialchoices.dat
- RawData/S_JCA_data/
- RawData/S_JCA_data/S_JCA_FINhigh_sit_trialchoices.dat
- RawData/S_JCA_data/S_JCA_FINhigh_stand_trialchoices.dat
- RawData/S_JCA_data/S_JCA_FINlow_sit_trialchoices.dat
- RawData/S_JCA_data/S_JCA_FINlow_stand_trialchoices.dat
- RawData/S_LBE_data/
- RawData/S_LBE_data/S_LBE_FINhigh_sit_trialchoices.dat
- RawData/S_LBE_data/S_LBE_FINhigh_stand_trialchoices.dat
- RawData/S_LBE_data/S_LBE_FINlow_sit_trialchoices.dat
- RawData/S_LBE_data/S_LBE_FINlow_stand_trialchoices.dat
- RawData/S_MWS_data/
- RawData/S_MWS_data/S_MWS_FINhigh_sit_trialchoices.dat
- RawData/S_MWS_data/S_MWS_FINhigh_stand_trialchoices.dat
- RawData/S_MWS_data/S_MWS_FINlow_sit_trialchoices.dat
- RawData/S_MWS_data/S_MWS_FINlow_stand_trialchoices.dat
- RawData/S_OVU_data/
- RawData/S_OVU_data/S_OVU_FINhigh_sit_trialchoices.dat
- RawData/S_OVU_data/S_OVU_FINhigh_stand_trialchoices.dat
- RawData/S_OVU_data/S_OVU_FINlow_sit_trialchoices.dat
- RawData/S_OVU_data/S_OVU_FINlow_stand_trialchoices.dat
- RawData/S_RKP_data/
- RawData/S_RKP_data/S_RKP_FINhigh_sit_trialchoices.dat
- RawData/S_RKP_data/S_RKP_FINhigh_stand_trialchoices.dat
- RawData/S_RKP_data/S_RKP_FINlow_sit_trialchoices.dat
- RawData/S_RKP_data/S_RKP_FINlow_stand_trialchoices.dat
- RawData/S_VYW_data/
- RawData/S_VYW_data/S_VYW_FINhigh_sit_trialchoices.dat
- RawData/S_VYW_data/S_VYW_FINhigh_stand_trialchoices.dat
- RawData/S_VYW_data/S_VYW_FINlow_sit_trialchoices.dat
- RawData/S_VYW_data/S_VYW_FINlow_stand_trialchoices.dat
