# Supplementary material for: Take a stand on your decisions, or take a sit: posture does not affect risk preferences in an economic task
Source: PeerJ. 2014 Jul 17;2:e475. doi: 10.7717/peerj.475 (PMC4106193; doi:10.7717/peerj.475)
Supplement: Data S1 — Individual folders and data files for each of the 13 subjects who participated in the experiment. There are four files within each subject’s folder: one for each financial (FIN) task, including SIT Low, SIT High, STAND Low, and STAND High. The files are named as follows: S_subject ID_FINelevation_posture_trialchoices.dat Each file contains the lottery information presented to the subject on each trial, ordered from Trial 1 through Trial 72, as well as the subject’s choice on that trial. Specifically, the columns in each data file are: probability for Lottery A, reward for Lottery A, probability for Lottery B, reward for Lottery B, and trial choice (A, B, or NaN for no response). [file peerj-02-475-s001.zip › RawData/RawData_readme.txt]

READ ME

Raw data for manuscript: 
Take a stand on your decisions, or take a sit: posture does not affect risk preferences in an economic task

Megan K. O’Brien and Alaa A. Ahmed

Corresponding author
Alaa Ahmed
University of Colorado Boulder
Department of Integrative Physiology
354 UCB
Boulder, CO 80309-0354, United States
Phone: (303) 492-6063
E-mail: alaa.ahmed@colorado.edu

----------------------------------------------------------------------------------
The zipped file contains individual folders and data files for each of the 13 subjects who participated in the experiment. There are four files within each subject's folder: one for each financial (FIN) task, including SIT Low, SIT High, STAND Low, and STAND High. The files are named as follows:

S_{subject ID}_FIN{elevation}_{posture}_trialchoices.dat

Each file contains the lottery information presented to the subject on each trial, ordered from Trial 1 through Trial 72, as well as the subject's choice on that trial. Specifically, the columns in each data file are: probability for Lottery A, reward for Lottery A, probability for Lottery B, reward for Lottery B, and trial choice (A, B, or NaN for no response).
