# Supplementary material for: Take a stand on your decisions, or take a sit: posture does not affect risk preferences in an economic task
Source: PeerJ. 2014 Jul 17;2:e475. doi: 10.7717/peerj.475 (PMC4106193; doi:10.7717/peerj.475)
Supplement: Data S1 — Individual folders and data files for each of the 13 subjects who participated in the experiment. There are four files within each subject’s folder: one for each financial (FIN) task, including SIT Low, SIT High, STAND Low, and STAND High. The files are named as follows: S_subject ID_FINelevation_posture_trialchoices.dat Each file contains the lottery information presented to the subject on each trial, ordered from Trial 1 through Trial 72, as well as the subject’s choice on that trial. Specifically, the columns in each data file are: probability for Lottery A, reward for Lottery A, probability for Lottery B, reward for Lottery B, and trial choice (A, B, or NaN for no response). [file peerj-02-475-s001.zip › RawData/S_HQN_data/S_HQN_FINhigh_sit_trialchoices.dat]

probA	rewardA	probB	rewardB	choice
0.35	48.00	0.80	3.00	A
0.80	3.00	0.05	48.00	A
0.65	2.40	0.80	3.00	B
0.95	6.72	0.80	3.00	A
0.80	3.00	0.35	6.72	A
0.95	2.40	0.80	3.00	B
0.80	3.00	0.05	48.00	A
0.80	3.00	0.65	3.60	A
0.80	3.00	0.05	3.60	A
0.05	2.40	0.80	3.00	B
0.80	3.00	0.95	3.60	B
0.80	3.00	0.95	2.40	A
0.35	2.40	0.80	3.00	B
0.80	3.00	0.65	3.60	A
0.95	2.40	0.80	3.00	A
0.65	3.60	0.80	3.00	B
0.05	48.00	0.80	3.00	B
0.35	6.72	0.80	3.00	B
0.35	3.60	0.80	3.00	B
0.80	3.00	0.65	48.00	B
0.80	3.00	0.95	48.00	B
0.80	3.00	0.65	6.72	A
0.80	3.00	0.05	6.72	A
0.80	3.00	0.35	6.72	A
0.65	6.72	0.50	4.80	A
0.50	4.80	0.35	6.72	B
0.05	3.60	0.50	4.80	B
0.95	2.40	0.50	4.80	A
0.95	3.60	0.50	4.80	A
0.95	2.40	0.50	4.80	A
0.50	4.80	0.65	3.60	A
0.50	4.80	0.95	6.72	B
0.50	4.80	0.35	6.72	B
0.05	48.00	0.50	4.80	B
0.35	6.72	0.50	4.80	A
0.35	48.00	0.50	4.80	A
0.95	2.40	0.50	4.80	A
0.50	4.80	0.65	3.60	B
0.50	4.80	0.35	3.60	A
0.95	48.00	0.50	4.80	A
0.05	6.72	0.50	4.80	B
0.50	4.80	0.05	48.00	A
0.65	48.00	0.50	4.80	A
0.65	2.40	0.50	4.80	B
0.50	4.80	0.65	3.60	A
0.50	4.80	0.05	2.40	A
0.35	2.40	0.50	4.80	B
0.05	48.00	0.50	4.80	B
0.35	48.00	0.20	12.00	A
0.95	2.40	0.20	12.00	A
0.95	3.60	0.20	12.00	A
0.20	12.00	0.65	48.00	B
0.35	6.72	0.20	12.00	B
0.20	12.00	0.05	6.72	A
0.65	3.60	0.20	12.00	A
0.05	3.60	0.20	12.00	B
0.05	48.00	0.20	12.00	A
0.20	12.00	0.95	2.40	B
0.95	48.00	0.20	12.00	A
0.20	12.00	0.05	2.40	A
0.05	48.00	0.20	12.00	A
0.65	6.72	0.20	12.00	A
0.20	12.00	0.35	3.60	A
0.20	12.00	0.65	3.60	B
0.95	2.40	0.20	12.00	A
0.35	6.72	0.20	12.00	B
0.20	12.00	0.05	48.00	B
0.20	12.00	0.95	6.72	B
0.20	12.00	0.65	2.40	B
0.65	3.60	0.20	12.00	A
0.35	6.72	0.20	12.00	A
0.35	2.40	0.20	12.00	B
